# Supplementary material for: Ghrelin is involved in regulating the progression of Echinococcus Granulosus-infected liver lesions through suppression of immunoinflammation and fibrosis
Source: PLoS Negl Trop Dis. 2024 Oct 22;18(10):e0012587. doi: 10.1371/journal.pntd.0012587 (PMC11495594; doi:10.1371/journal.pntd.0012587)
Supplement: S1 Data — (XLSX) [file pntd.0012587.s001.xlsx]

## Sheet: Figure.1B
ELISA-Ghrelin
	4 weeks		12 weeks		36 weeks
NO.	control	E.g	control	E.g	control	E.g
1	59.367	95.742	97.376	96.475	83.426	29.532
2	77.254	108.985	88.022	100.134	78.692	24.959
3	65.382	88.749	86.459	94.706	88.745	28.154
4	68.866	83.571	93.682	85.36	87.178	39.687
5	61.026	81.574	65.228	85.476	79.632	14.709
6	62.741	81.472	57.716	82.524	70.037	19.464
	t=7.211,P=0.0008***		t=1.832,P=0.1264		t=20.95,P＜0.0001****
	E.g group				E.g group
NO.	4 weeks	12 weeks	36 weeks		4 weeks	95.742
1	95.742	96.475	29.532		4 weeks	108.985
2	108.985	100.134	24.959		4 weeks	88.749
3	88.749	94.706	28.154		4 weeks	83.571
4	83.571	85.36	39.687		4 weeks	81.574
5	81.574	85.476	14.709		4 weeks	81.472
6	81.472	82.524	19.464		12 weeks	96.475
	F=102,P＜0.0001****				12 weeks	100.134
					12 weeks	94.706
					12 weeks	85.36
					12 weeks	85.476
					12 weeks	82.524
					36 weeks	29.532
					36 weeks	24.959
					36 weeks	28.154
					36 weeks	39.687
					36 weeks	14.709
					36 weeks	19.464

## Sheet: Figure.1C
ELISA-IGF-1
	4 weeks		12 weeks		36 weeks
NO.	control	E.g	control	E.g	control	E.g
1	15.31	17.865	17.665	11.205	15.94	11.225
2	15.89	18.325	15.125	11.055	15.59	10.72
3	15.325	16.13	14.835	11.39	14.785	12.195
4	13.34	16.235	13.665	11.9	14.67	11.815
5	14.07	17.145	16.945	14.265	12.795	6.3
6	12.11	18.56	15.035	14.2	12.22	10.595
	t=4.004,P=0.0103*		t=3.994,P=0.0104*		t=5.232,P=0.0034**
	E.g group				E.g group
NO.	4 weeks	12 weeks	36 weeks		4 weeks	17.865
1	17.865	11.205	11.225		4 weeks	18.325
2	18.325	11.055	10.72		4 weeks	16.13
3	16.13	11.39	12.195		4 weeks	16.235
4	16.235	11.9	11.815		4 weeks	17.145
5	17.145	14.265	6.3		4 weeks	18.56
6	18.56	14.2	10.595		12 weeks	11.205
	F=29.07,P＜0.0001****				12 weeks	11.055
					12 weeks	11.39
					12 weeks	11.9
					12 weeks	14.265
					12 weeks	14.2
					36 weeks	11.225
					36 weeks	10.72
					36 weeks	12.195
					36 weeks	11.815
					36 weeks	6.3
					36 weeks	10.595

## Sheet: Figure.1F
WB-hepatic GHSR
	4 weeks		12 weeks		36 weeks
NO.	control	E.g group	control	E.g group	control	E.g group
1	1.77442	0.573491	0.956817	0.855007	1.15577	1.37341
2	1.32973	0.641522	0.950153	0.820759	0.783737	1.64543
3	1.38172	1.2339	1.16016	1.1476	1.169	1.76946
4	1.19584	0.944969	0.900262	1.18368	1.46598	1.99226
5	1.39981	1.12351	1.28968	0.951919	1.20876	2.11688
6	1.34339	1.14448	1.10603	1.00786	1.28999	1.67581
	t=2.745, P=0.0405*		t=0.7987,P=0.4607		t=5.331, P=0.0031**
	E.g group				E.g group
NO.	4 weeks	12 weeks	36 weeks		4 weeks	0.573491
1	0.573491	0.855007	1.37341		4 weeks	0.641522
2	0.641522	0.820759	1.64543		4 weeks	1.2339
3	1.2339	1.1476	1.76946		4 weeks	0.944969
4	0.944969	1.18368	1.99226		4 weeks	1.12351
5	1.12351	0.951919	2.11688		4 weeks	1.14448
6	1.14448	1.00786	1.67581		12 weeks	0.855007
	F=22.35, P＜0.0001****				12 weeks	0.820759
					12 weeks	1.1476
					12 weeks	1.18368
					12 weeks	0.951919
					12 weeks	1.00786
					36 weeks	1.37341
					36 weeks	1.64543
					36 weeks	1.76946
					36 weeks	1.99226
					36 weeks	2.11688
					36 weeks	1.67581

## Sheet: Figure.1H
WB-hepatic IGF-1R
	4 weeks		12 weeks		36 weeks
NO.	control	E.g	control	E.g	control	E.g
1	0.207246	0.0933906	0.138098	0.304882	0.186794	0.541478
2	0.168185	0.0893462	0.276975	0.313166	0.160611	0.670325
3	0.30813	0.260299	0.279885	0.316985	0.369346	0.488895
4	0.28963	0.267567	0.295508	0.333598	0.396926	0.760497
5	0.369953	0.264711	0.24898	0.381252	0.522895	1.52895
6	0.417006	0.20094	0.31421	0.404162	0.645878	0.93561
	t=3.523,P=0.0169*		t=3.633,P=0.0150*		t=3.544,P=0.0165*
	E.g group				E.g group
NO.	4 weeks	12 weeks	36 weeks		4 weeks	0.093391
1	0.093391	0.304882	0.541478		4 weeks	0.089346
2	0.089346	0.313166	0.670325		4 weeks	0.260299
3	0.260299	0.316985	0.488895		4 weeks	0.267567
4	0.267567	0.333598	0.760497		4 weeks	0.264711
5	0.264711	0.381252	1.52895		4 weeks	0.20094
6	0.20094	0.404162	0.93561		12 weeks	0.304882
	F=12.43,P=0.0007***				12 weeks	0.313166
					12 weeks	0.316985
					12 weeks	0.333598
					12 weeks	0.381252
					12 weeks	0.404162
					36 weeks	0.541478
					36 weeks	0.670325
					36 weeks	0.488895
					36 weeks	0.760497
					36 weeks	1.52895
					36 weeks	0.93561

## Sheet: Figure.1J
qPCR-Ghrelin
	4 weeks		12 weeks		36 weeks
NO.	control	E.g	control	E.g	control	E.g
1	1	1.00564	1	4.35332	1	0.483415
2	1	1.08531	1	4.63354	1	0.156186
3	1	0.531489	1	3.84269	1	0.301731
4	1	0.833996	1	3.9782	1	1.49623
5	1	0.706182	1	4.44479	1	0.0808469
6	1	0.822514	1	2.6065	1	0.620428
	t=2.039,P=0.0970		t=9.977,P=0.0002***		t=2.252,P=0.0741
	E.g group				E.g group
NO.	4 weeks	12 weeks	36 weeks		4 weeks	1
1	1	8.31342	0.936559		4 weeks	1
2	1	8.84856	0.302591		4 weeks	1
3	1	7.33828	0.584568		4 weeks	1
4	1	7.59707	2.89877		4 weeks	1
5	1	8.4881	0.156631		4 weeks	1
6	1	4.97757	1.202		12 weeks	8.31342
	F=87.90,P＜0.0001****				12 weeks	8.84856
					12 weeks	7.33828
					12 weeks	7.59707
					12 weeks	8.4881
					12 weeks	4.97757
					36 weeks	0.936559
					36 weeks	0.302591
					36 weeks	0.584568
					36 weeks	2.89877
					36 weeks	0.156631
					36 weeks	1.202

## Sheet: Figure.1L
qPCR-GHSR
	4 weeks		12 weeks		36 weeks
NO.	control	E.g	control	E.g	control	E.g
1	1	0.860799	1	0.571975	1	1.97243
2	1	1.29572	1	0.357007	1	0.267938
3	1	0.647858	1	1.03099	1	5.69609
4	1	2.24039	1	0.621585	1	15.2419
5	1	1.02367	1	0.548675	1	5.85623
6	1	1.83242	1	0.189994	1	3.18208
	t=1.273,P=0.2591		t=3.862,P=0.0119*		t=2.022,P=0.0991
	E.g group				E.g group
NO.	4 weeks	12 weeks	36 weeks		4 weeks	1
1	1	1.40124	5.08661		4 weeks	1
2	1	0.874605	0.690974		4 weeks	1
3	1	2.52574	14.6894		4 weeks	1
4	1	1.52278	39.3067		4 weeks	1
5	1	1.34416	15.1024		4 weeks	1
6	1	0.465452	8.20614		12 weeks	1.40124
	F=5.156,P=0.0198*				12 weeks	0.874605
					12 weeks	2.52574
					12 weeks	1.52278
					12 weeks	1.34416
					12 weeks	0.465452
					36 weeks	5.08661
					36 weeks	0.690974
					36 weeks	14.6894
					36 weeks	39.3067
					36 weeks	15.1024
					36 weeks	8.20614

## Sheet: Figure.1N
qPCR-IGF-1
	4 weeks		12 weeks		36 weeks
NO.	control	E.g	control	E.g	control	E.g
1	1	0.684001	1	2.51062	1	1.98696
2	1	0.660702	1	2.54567	1	3.25028
3	1	1.05854	1	2.27844	1	1.80321
4	1	0.8078	1	2.24707	1	2.90909
5	1	0.753704	1	2.08211	1	7.67712
6	1	0.323552	1	2.23155	1	6.02335
	t=2.918,P=0.0331*		t=17.97,P<0.0001****		t=3.032,P=0.0290*
	E.g group				E.g group
NO.	4 weeks	12 weeks	36 weeks		4 weeks	1
1	1	1.58736	2.68818		4 weeks	1
2	1	1.60952	4.39733		4 weeks	1
3	1	1.44056	2.43957		4 weeks	1
4	1	1.42073	3.93572		4 weeks	1
5	1	1.31643	10.3864		4 weeks	1
6	1	1.41091	8.14903		12 weeks	1.58736
	F=9.853,P=0.0019**				12 weeks	1.60952
					12 weeks	1.44056
					12 weeks	1.42073
					12 weeks	1.31643
					12 weeks	1.41091
					36 weeks	2.68818
					36 weeks	4.39733
					36 weeks	2.43957
					36 weeks	3.93572
					36 weeks	10.3864
					36 weeks	8.14903

## Sheet: Figure.1P
qPCR-IGF-1R
	4 weeks		12 weeks		36 weeks
NO.	control	E.g	control	E.g	control	E.g
1	1	1.19876	1	1.57287	1	0.753419
2	1	0.779998	1	1.69749	1	1.64892
3	1	0.847651	1	0.808545	1	1.45551
4	1	2.16076	1	3.12401	1	1.19046
5	1	1.34867	1	2.3512	1	0.737914
6	1	2.46492	1	1.76957	1	0.980456
	t=1.649,P=0.1602		t=2.784,P=0.0387*		t=0.8390,P=0.4397
	E.g group				E.g group
NO.	4 weeks	12 weeks	36 weeks		4 weeks	1
1	1	0.431932	0.231466		4 weeks	1
2	1	0.466153	0.506585		4 weeks	1
3	1	0.222037	0.447164		4 weeks	1
4	1	0.857896	0.365736		4 weeks	1
5	1	0.645673	0.226703		4 weeks	1
6	1	0.485948	0.301217		12 weeks	0.431932
	F=34.08,P＜0.0001****				12 weeks	0.466153
					12 weeks	0.222037
					12 weeks	0.857896
					12 weeks	0.645673
					12 weeks	0.485948
					36 weeks	0.231466
					36 weeks	0.506585
					36 weeks	0.447164
					36 weeks	0.365736
					36 weeks	0.226703
					36 weeks	0.301217

## Sheet: Figure.2B
IHC-Ghrelin
	4 weeks		12 weeks		36 weeks
NO.	control	E.g	control	E.g	control	E.g
1	257.128	501.253	158.365	1248	208.416	530.141
2	117.085	107.675	301.519	177.759	245.172	655.146
3	125.886	936.032	326.998	1386.46	104.141	457.42
4	118.037	838.902	279.52	1631.32	150.902	236.026
5	187.856	911.53	499.412	2359.86	552.186	1895.17
6	132.627	1145.25	1052.74	2878.19	437.928	1907.81
	t=3.714，P=0.0138*		t=3.975，P=0.0106*		t=2.769，P=0.0394*
	E.g group				E.g group
NO.	4 weeks	12 weeks	36 weeks		4 weeks	501.253
1	501.253	1248	530.141		4 weeks	107.675
2	107.675	177.759	655.146		4 weeks	936.032
3	936.032	1386.46	457.42		4 weeks	838.902
4	838.902	1631.32	236.026		4 weeks	911.53
5	911.53	2359.86	1895.17		4 weeks	1145.25
6	1145.25	2878.19	1907.81		12 weeks	1248
	F=2.365，P=0.1280				12 weeks	177.759
					12 weeks	1386.46
					12 weeks	1631.32
					12 weeks	2359.86
					12 weeks	2878.19
					36 weeks	530.141
					36 weeks	655.146
					36 weeks	457.42
					36 weeks	236.026
					36 weeks	1895.17
					36 weeks	1907.81

## Sheet: Figure.2D
IHC-GHSR
	4 weeks		12 weeks		36 weeks
NO.	control	E.g	control	E.g	control	E.g
1	205.202	447.84	5.70681	750.088	26.649	670.503
2	15.9354	70.9534	211.506	930.275	262.841	413.717
3	1.21497	498.846	213.618	1426.84	25.218	810.097
4	1.67788	420.931	18.8353	1357.38	47.7066	1218.3
5	51.3035	1072.04	251.528	1255.53	81.9525	1645.84
6	17.1904	1043.24	549.482	947.667	102.524	1384.77
	t=3.314，P=0.0212*		t=6.331，P=0.0014**		t=4.492，P=0.0064**
	E.g group				E.g group
NO.	4 weeks	12 weeks	36 weeks		4 weeks	447.84
1	447.84	750.088	670.503		4 weeks	70.9534
2	70.9534	930.275	413.717		4 weeks	498.846
3	498.846	1426.84	810.097		4 weeks	420.931
4	420.931	1357.38	1218.3		4 weeks	1072.04
5	1072.04	1255.53	1645.84		4 weeks	1043.24
6	1043.24	947.667	1384.77		12 weeks	750.088
	F=3.112，P=0.0741				12 weeks	930.275
					12 weeks	1426.84
					12 weeks	1357.38
					12 weeks	1255.53
					12 weeks	947.667
					36 weeks	670.503
					36 weeks	413.717
					36 weeks	810.097
					36 weeks	1218.3
					36 weeks	1645.84
					36 weeks	1384.77

[truncated: 18 more sheets: Figure.2F, Figure.2H, Figure.2J, Figure.2L, Figure.3E-3L, Figure.3M-3N, Figure.4A, Figure.4B, Figure.4D, Figure.5A, Figure.5B, Figure.5C, Figure.5D, Figure.5E, Figure.5G-5N, Figure.5O, Figure.5P, Figure.6B]
